# Supplementary material for: In silico directed evolution of Anabas testudineus AtMP1 antimicrobial peptide to improve in vitro anticancer activity
Source: PeerJ. 2024 Sep 26;12:e17894. doi: 10.7717/peerj.17894 (PMC11439379; doi:10.7717/peerj.17894)
Supplement: Supplemental Information 1 [file peerj-12-17894-s001.xlsx]

## Sheet: mda 24
	1	2	3	4	5	6	7	8	9	10	11	12
A	0.059	0.05	0.039	0.049	0.041	0.047	0.047	0.049	0.047	0.049	0.051	0.048	510	con	avarge	Time zero	D.W	inhibiton
B	0.051	0.529	0.521	0.502	0.512	0.514	0.515	0.532	0.543	0.525	0.122	0.049	510	0.625	0.521444	1.845	0.400333	91.6167
C	0.049	0.535	0.592	0.583	0.598	0.576	0.583	0.583	0.628	0.631	0.131	0.05	510	1.25	0.589889	1.845	0.400333	86.8789
D	0.049	0.723	0.732	0.729	0.721	0.745	0.751	0.799	0.723	0.771	0.156	0.05	510	2.5	0.743778	1.845	0.400333	76.2267
E	0.049	0.781	0.762	0.751	0.786	0.751	0.798	0.801	0.812	0.793	0.106	0.05	510	5	0.781667	1.845	0.400333	73.6041
F	0.177	0.767	0.782	0.745	0.856	0.823	0.814	0.824	0.819	0.798	0.159	0.05	510	10	0.803111	1.845	0.400333	72.1197
G	0.052	0.791	0.783	0.818	0.821	0.834	0.793	0.795	0.787	0.882	0.224	0.049	510	20	0.811556	1.845	0.400333	71.5351
H	0.061	0.051	0.05	0.05	0.048	0.05	0.049	0.048	0.049	0.049	0.048	0.048	510
									con	inhibiton			IC 50
									0.625	91.6167
									1.25	86.8789
									2.5	76.2267
									5	73.6041
									10	72.1197
									20	71.5351

## Sheet: mda 48
	1	2	3	4	5	6	7	8	9	10	11	12
A	0.05	0.049	0.057	0.048	0.047	0.049	0.048	0.047	0.047	0.051	0.047	0.048	510	Con	Avarge	Time zero	D.W	INHIBITON
B	0.048	0.604	0.773	0.792	0.715	0.766	0.837	0.827	0.51	0.715	0.443	0.048	510	0.625	0.726556	1.845	0.400333	77.4189
C	0.046	0.778	0.761	0.778	0.809	0.804	0.812	0.835	0.812	0.789	0.418	0.047	510	1.25	0.797556	1.845	0.400333	72.5042
D	0.047	0.911	0.921	0.934	0.912	0.951	0.951	0.943	0.937	0.871	0.406	0.047	510	2.5	0.925667	1.845	0.400333	63.6364
E	0.047	1.17	1.219	1.101	0.104	0.995	1.321	1.212	1.19	1.27	0.423	0.048	510	5	1.06467	1.845	0.400333	54.0148
F	0.047	1.356	1.421	1.581	1.432	1.321	1.541	1.567	1.589	1.654	0.341	0.048	510	10	1.49578	1.845	0.400333	24.1732
G	0.051	1.361	1.359	1.508	1.471	1.641	1.639	1.724	1.576	1.681	0.371	0.049	510	20	1.57488	1.845	0.400333	18.6981
H	0.049	0.048	0.05	0.048	0.049	0.05	0.049	0.052	0.052	0.048	0.05	0.049	510
								con	inhibition
		IC50		ug\ml				0.625	77.4189
								1.25	72.5042
								2.5	63.6364
								5	54.0148
								10	24.1732
								20	18.6981

## Sheet: Hs27 24
	1	2	3	4	5	6	7	8	9	10	11	12
A	0.046	0.045	0.046	0.047	0.048	0.048	0.048	0.047	0.047	0.045	0.047	0.048	510	Avarge	TZ	D.W	Inhibition
B	0.048	1.231	1.143	1.013	1.034	1.256	1.342	1.437	1.501	1.491	0.046	0.045	510	1.272	3.0109	0.889556	81.9716
C	0.049	1.327	1.321	1.213	1.342	0.997	0.961	0.998	0.955	0.962	0.045	0.046	510	1.11956	3.0109	0.889556	89.1578
D	0.046	0.879	0.899	1.026	1.405	1.123	0.955	1.08	0.876	0.973	0.046	0.049	510	1.024	3.0109	0.889556	93.6623
E	0.047	0.769	0.88	0.936	1.23	1.029	0.893	0.993	1.312	1.112	0.046	0.048	510	1.01711	3.0109	0.889556	93.987
F	0.049	0.995	0.981	0.789	1.261	0.868	0.843	1.105	1.212	0.946	0.046	0.048	510	1	3.0109	0.889556	94.7937
G	0.047	0.734	0.906	1.015	1.543	0.855	0.794	0.73	0.649	0.991	0.06	0.076	510	0.913	3.0109	0.889556	98.8948
H	0.048	0.05	0.047	0.047	0.047	0.051	0.047	0.047	0.047	0.046	0.045	0.047	510
																	Concentration	Inhibition
																	20	81.9716
																	10	89.1578
																	5	93.6623
																	2.5	93.987
																	1.25	94.7937
																	0.625	98.8948

## Sheet: Hs 27 48
	1	2	3	4	5	6	7	8	9	10	11	12
A	0.047	0.048	0.067	0.052	0.047	0.047	0.048	0.048	0.047	0.047	0.045	0.065	510	Avarge	TZ	D.W	Inhibition
B	0.047	0.512	0.495	0.452	0.487	0.481	0.424	0.423	0.437	0.474	0.057	0.048	510	0.465	3.0109	0.057	86.1878
C	0.047	0.571	0.569	0.545	0.535	0.595	0.579	0.534	0.594	0.506	0.047	0.048	510	0.558667	3.0109	0.057	83.0168
D	0.047	0.706	0.616	0.629	0.668	0.618	0.659	0.692	0.652	0.688	0.047	0.049	510	0.658667	3.0109	0.057	79.6314
E	0.046	0.821	0.815	0.812	0.801	0.807	0.818	0.817	0.807	0.811	0.048	0.048	510	0.812111	3.0109	0.057	74.4368
F	0.047	0.831	0.851	0.857	0.858	0.842	0.845	0.852	0.861	0.844	0.048	0.048	510	0.849	3.0109	0.057	73.188
G	0.046	0.901	0.912	0.904	0.916	0.886	0.874	0.878	0.879	0.856	0.047	0.047	510	0.889556	3.0109	0.057	71.815
H	0.047	0.049	0.046	0.047	0.048	0.049	0.051	0.046	0.049	0.047	0.046	0.046	510
						Concentration	Inhibition
						0.625	86.1878
						1.25	83.0168
						2.5	79.6314
						5	74.4368
						10	73.188
						20	71.815
